# Supplementary material for: The Identification of the Mitochondrial DNA Polymerase γ (Mip1) of the Entomopathogenic Fungus Metarhizium brunneum
Source: Microorganisms. 2024 May 23;12(6):1052. doi: 10.3390/microorganisms12061052 (PMC11205540; doi:10.3390/microorganisms12061052)
Supplement: Supplementary file 1 [file microorganisms-12-01052-s001.zip]

Archive with 1 entries (1 files):
- microorganisms-3009752-supplementary.pdf
